# Supplementary material for: Ecological impacts of the LED-streetlight retrofit on insectivorous bats in Singapore
Source: PLoS One. 2021 May 26;16(5):e0247900. doi: 10.1371/journal.pone.0247900 (PMC8153503; doi:10.1371/journal.pone.0247900)
Supplement: S1 Appendix — (XLSX) [file pone.0247900.s001.xlsx]

## Sheet: S1 Appendix
replicate	day	date	month	coord_lat	coord_lon	site	light_type	traffic_db	monthly_rainfall	MYMU_passes	SASA_passes	SCKU_passes	TAME_passes	UNK1_passes	UNK2_passes	RHLE_passes	total_passes	MYMU_FB	SASA_FB	SCKU_FB	total_fb	dist_to_forest	dist_to_water	dist_to_CCNR
1	1	25	Sep	1.35383	103.861	MHD	LED	63.5	124.4	0	14	68	11	0	0	0	93	0	0	7	7	123	245	2772
1	15	9	Oct	1.32252	103.81	KR	LED	66.3	120.8	0	3	98	4	0	0	0	105	0	0	0	0	725	145	1297
1	22	16	Oct	1.37142	103.766	CT	LED	61.8	120.8	1	21	89	13	0	0	0	124	0	0	3	3	500	216	1299
1	29	23	Oct	1.3191	103.798	BTP	LED	67.1	120.8	91	26	6	1	0	0	0	124	7	0	0	7	861	375	2264
1	45	8	Nov	1.31872	103.838	GR	LED	60	268.6	3	13	36	6	0	0	0	58	0	0	1	1	600	300	2489
2	48	11	Nov	1.35383	103.861	MHD	LED	62	268.6	0	8	33	2	0	0	0	43	0	0	0	0	123	245	2772
2	51	14	Nov	1.32252	103.81	KR	LED	69.2	268.6	1	5	72	2	0	0	0	80	0	0	0	0	725	145	1297
2	54	17	Nov	1.37142	103.766	CT	LED	60.6	268.6	0	136	19	0	0	2	0	157	0	0	1	1	500	216	1299
2	57	20	Nov	1.3191	103.798	BTP	LED	69.6	268.6	84	13	60	0	0	1	0	158	11	0	3	14	861	375	2264
2	60	23	Nov	1.31872	103.838	GR	LED	63.8	268.6	0	14	127	8	0	1	0	150	0	0	1	1	600	300	2489
3	64	27	Nov	1.35383	103.861	MHD	LED	63.2	268.6	0	28	88	15	0	0	0	131	0	0	2	2	123	245	2772
3	66	29	Nov	1.32252	103.81	KR	LED	72.8	268.6	0	5	87	3	0	0	0	95	0	0	0	0	725	145	1297
3	71	4	Dec	1.37142	103.766	BTP	LED	62.1	371.2	206	31	459	0	0	9	0	705	27	0	9	36	500	216	1299
3	74	7	Dec	1.3191	103.798	CT	LED	63.2	371.2	1	24	211	2	0	0	0	238	0	0	9	9	861	375	2264
3	93	26	Dec	1.31872	103.838	GR	LED	64.1	371.2	2	6	33	2	0	0	0	43	0	0	0	0	600	300	2489
4	95	28	Dec	1.35383	103.861	MHD	LED	64.5	371.2	0	3	22	1	0	0	0	26	0	0	0	0	123	245	2772
4	100	2	Jan	1.32252	103.81	KR	LED	68.5	287	52	2	123	3	1	2	0	183	22	0	6	28	725	145	1297
4	102	4	Jan	1.37142	103.766	CT	LED	58.9	287	1	58	92	16	8	1	0	176	0	0	1	1	500	216	1299
4	106	8	Jan	1.3191	103.798	BTP	LED	69.6	287	86	21	68	7	0	2	0	184	1	0	0	1	861	375	2264
4	113	15	Jan	1.31872	103.838	GR	LED	65.9	287	3	9	70	6	0	0	0	88	0	0	0	0	600	300	2489
5	116	18	Jan	1.35383	103.861	MHD	LED	66.1	287	0	2	24	2	0	0	0	28	0	0	0	0	123	245	2772
5	121	23	Jan	1.32252	103.81	KR	LED	68.9	287	1	0	395	0	0	13	0	409	0	0	1	1	725	145	1297
5	125	27	Jan	1.37142	103.766	CT	LED	60.9	287	57	28	108	1	3	1	0	198	0	0	3	3	500	216	1299
5	127	29	Jan	1.3191	103.798	BTP	LED	66.3	287	82	127	473	1	1	6	0	690	4	1	9	14	861	375	2264
5	130	1	Feb	1.31872	103.838	GR	LED	68.4	14.8	0	13	23	0	0	0	0	36	0	0	0	0	600	300	2489
1	1	25	Sep	1.36145	103.871	SHA	HPS	67.4	124.4	0	5	67	1	0	1	0	74	0	0	3	3	1875	465	4207
1	15	9	Oct	1.34239	103.789	JKC	HPS	67.1	120.8	5	8	25	1	0	1	0	40	0	0	0	0	260	840	841
1	22	16	Oct	1.36049	103.768	JT	HPS	59.7	120.8	4	3	30	9	0	0	0	46	0	0	0	0	138	380	1375
1	29	23	Oct	1.32455	103.783	EP	HPS	60.7	120.8	126	11	138	1	0	0	0	276	2	0	3	5	100	225	2897
1	45	8	Nov	1.32575	103.825	TC	HPS	66	268.6	13	0	1	0	0	1	0	15	1	0	0	1	250	480	1197
2	48	11	Nov	1.36145	103.871	SHA	HPS	57.8	268.6	0	4	26	6	1	0	0	37	0	0	0	0	1875	465	4207
2	51	14	Nov	1.34239	103.789	JKC	HPS	69.3	268.6	8	10	52	4	1	0	2	77	0	0	0	0	260	840	841
2	54	17	Nov	1.36049	103.768	JT	HPS	60.1	268.6	2	4	61	7	1	0	0	75	0	0	0	0	138	380	1375
2	57	20	Nov	1.32455	103.783	EP	HPS	64.6	268.6	2	17	73	7	0	0	0	99	0	0	4	4	100	225	2897
2	60	23	Nov	1.32575	103.825	TC	HPS	66.7	268.6	15	0	13	0	0	0	0	28	2	0	0	2	250	480	1197
3	64	27	Nov	1.36145	103.871	SHA	HPS	68.1	268.6	0	51	65	4	0	0	0	120	0	1	3	4	1875	465	4207
3	66	29	Nov	1.34239	103.789	JKC	HPS	70	268.6	1	75	193	49	14	4	0	336	0	1	0	1	260	840	841
3	71	4	Dec	1.36049	103.768	JT	HPS	60.5	371.2	2	125	355	18	0	3	0	503	1	0	10	11	138	380	1375
3	74	7	Dec	1.32455	103.783	EP	HPS	62.3	371.2	1	11	92	4	0	0	0	108	0	2	7	9	100	225	2897
3	93	26	Dec	1.32575	103.825	TC	HPS	65.2	371.2	458	2	263	1	2	12	0	738	21	0	5	26	250	480	1197
4	95	28	Dec	1.36145	103.871	SHA	HPS	65.1	371.2	0	5	34	2	0	0	0	41	0	0	1	1	1875	465	4207
4	100	2	Jan	1.34239	103.789	JKC	HPS	67.5	287	6	26	110	16	2	0	0	160	0	0	1	1	260	840	841
4	102	4	Jan	1.36049	103.768	JT	HPS	58.9	287	1	27	20	4	0	0	0	52	0	0	0	0	138	380	1375
4	106	8	Jan	1.32455	103.783	EP	HPS	68.3	287	9	16	238	3	2	0	0	268	0	0	0	0	100	225	2897
4	113	15	Jan	1.32575	103.825	TC	HPS	61.1	287	15	3	155	5	3	1	0	182	0	0	4	4	250	480	1197
5	116	18	Jan	1.36145	103.871	SHA	HPS	58.2	287	0	15	57	0	0	0	0	72	0	0	1	1	1875	465	4207
5	121	23	Jan	1.34239	103.789	JKC	HPS	70.2	287	7	17	327	3	0	31	0	385	1	0	3	4	260	840	841
5	125	27	Jan	1.36049	103.768	JT	HPS	57.4	287	31	5	23	0	0	0	0	59	0	0	0	0	138	380	1375
5	127	29	Jan	1.32455	103.783	EP	HPS	62	287	18	37	233	2	0	2	0	292	0	0	9	9	100	225	2897
5	130	1	Feb	1.32575	103.825	TC	HPS	65.8	14.8	0	1	3	0	0	0	0	4	0	0	0	0	250	480	1197

## Sheet: SPECIES CODES
MYMU	Myotis muricola
SASA	Saccolaimus saccolaimus
SCKU	Scotophilus kuhlii
TAME	Taphozous melanopogon
RHLE	Rhinolophus lepidus
