# Supplementary material for: Ecological impacts of the LED-streetlight retrofit on insectivorous bats in Singapore
Source: PLoS One. 2021 May 26;16(5):e0247900. doi: 10.1371/journal.pone.0247900 (PMC8153503; doi:10.1371/journal.pone.0247900)
Supplement: S2 Appendix — (R) [file pone.0247900.s002.R]

## R code for manuscript
library(readxl)
library(lme4)
library(car)
library(DHARMa)
library(vegan)
library(ggplot2)
library(RColorBrewer)  
library(ellipse)

rm(list = ls())

## Overdispersion test from Ben Bolker's GLMM FAQ: http://bbolker.github.io/mixedmodels-misc/glmmFAQ.html
overdisp_fun <- function(model) {
  rdf <- df.residual(model)
  rp <- residuals(model,type="pearson")
  Pearson.chisq <- sum(rp^2)
  prat <- Pearson.chisq/rdf
  pval <- pchisq(Pearson.chisq, df=rdf, lower.tail=FALSE)
  c(chisq=Pearson.chisq,ratio=prat,rdf=rdf,p=pval)
}

## Reading in data
bat_data = read_excel("./data/S1 Appendix.xlsx", sheet = "S1 Appendix")
bat_data$monthly_rainfall = scale(bat_data$monthly_rainfall)
bat_data$traffic_db = scale(bat_data$traffic_db)

##==================================##
#  (1) Analysing overall bat passes  #
##==================================##

## Fully-crossed Poisson GLMM
glmer_pois = glmer(total_passes ~ light_type*monthly_rainfall*traffic_db + (1|site),
                   data = bat_data, family = poisson)
summary(glmer_pois)
vif(glmer_pois) # Checking for multicollinearity

# Sequentially dropping non-significant interaction terms
glmer_pois_final = update(glmer_pois, ~.-light_type:traffic_db:dist_to_CCNR)
glmer_pois_final = update(glmer_pois_final, ~.-light_type:monthly_rainfall:traffic_db)
glmer_pois_final = update(glmer_pois_final, ~.-traffic_db:dist_to_CCNR)
summary(glmer_pois_final)
overdisp_fun(glmer_pois_final) # Fitted model is overdispersed
plot(simulateResiduals(glmer_pois_final))

## Shifting to the more flexible Negative Binomial family
glmer_nb = glmer.nb(total_passes ~ light_type*monthly_rainfall*traffic_db + (1|site),
                    data = bat_data)
vif(glmer_nb) # Checking for multicollinearity
summary(glmer_nb)

# After sequentially dropping non-significant interaction terms:
glmer_nb_final = glmer.nb(total_passes ~ light_type + monthly_rainfall + traffic_db +
                            (1|site), data = bat_data)
summary(glmer_nb_final)
plot(simulateResiduals(fittedModel = glmer_nb_final))

# The dispersion test is non-significant but there were some quantile deviations detected
# Adding a quadratic or cubic term to traffic noise resolves this
glmer_nb_2 = update(glmer_nb_final, ~.+I(traffic_db^2))
glmer_nb_3 = update(glmer_nb_final, ~.+I(traffic_db^3))
plot(simulateResiduals(glmer_nb_2))
plot(simulateResiduals(glmer_nb_3))

# But does not improve model fit. So we kept the final model without these additional terms
AIC(glmer_nb_2, glmer_nb_3, glmer_nb_final) # By AIC
anova(glmer_nb_2, glmer_nb_3, glmer_nb_final) # By LRT


##===========================================##
#  (2) Analysing species-specific bat passes  #
##===========================================##

# SCKU
SCKU_full = glmer.nb(SCKU_passes ~ light_type*monthly_rainfall*traffic_db + (1|site),
                     data = bat_data)
summary(SCKU_full)

SCKU_final = glmer.nb(SCKU_passes ~ light_type + monthly_rainfall + traffic_db +
                        (1|site), data = bat_data)
summary(SCKU_final)

plot(simulateResiduals(SCKU_final))

# SASA
SASA_full = glmer.nb(SASA_passes ~ light_type*monthly_rainfall*traffic_db + (1|site),
                     data = bat_data)
summary(SASA_full)

SASA_final = glmer.nb(SASA_passes ~ light_type + monthly_rainfall + traffic_db + 
                        light_type:monthly_rainfall + light_type:traffic_db + (1|site), 
                      data = bat_data)
summary(SASA_final)
plot(simulateResiduals(SCKU_final))


##===================================##
#  (3) Analysing species composition  #
##===================================##
all_mds = metaMDS(bat_data[11:17])
data_scores = as.data.frame(scores(all_mds))
data_scores$light_type = bat_data$light_type

stressplot(all_mds)

## Function for confidence ellipses
get_conf_ellipse = function(NMDS_scores, var_col, conf_level = 0.95){
  
  ## Function takes in the table of data scores and returns values for plotting 
  ## a confidence ellipse in k=2 dimensions
  
  # NMDS_scores: the dataframe of data scores. Additional columns can specify factor levels
  # var_col: column with which to split data to draw ellipses
  # conf_level: confidence level for ellipse

  conf_values = data.frame()
  for (i in unique(NMDS_scores[, var_col])){
    temp = NMDS_scores[NMDS_scores[,var_col] == i, c(1:2)]
    centroids = sapply(temp, mean)
    cov_values = cov(temp)
    conf_values = rbind(conf_values, data.frame(variable = as.character(i),
                                                ellipse(cov_values,
                                                        centre = matrix(centroids),
                                                        level = conf_level),
                                                stringsAsFactors=FALSE))
  }
  conf_values
}
## NMDS plot
mycols = brewer.pal(10, "Paired")[c(8,1)]

# Note: Uncomment lines 137-139 to for 50% ellipses
ggplot(data = data_scores)+
  geom_path(data = get_conf_ellipse(data_scores, 3), 
            aes(x = NMDS1, y = NMDS2, colour = variable), size = 1.25,
            show.legend = FALSE)+
  # geom_path(data = get_conf_ellipse(data_scores, 3, 0.5), 
  #           aes(x = NMDS1, y = NMDS2, colour = variable), size = 1.25, linetype = 2,
  #           show.legend = FALSE)+
  geom_point(aes(x = NMDS1, y = NMDS2, fill = light_type), size = 5, pch = 21)+
  theme_bw()+
  theme(axis.title = element_text(size = 28),
        axis.text = element_text(size = 26),
        legend.text = element_text(size = 22),
        legend.title = element_text(size = 22),
        axis.title.x = element_text(margin = margin(t = 15)),
        axis.title.y = element_text(margin = margin(r = 15)),
        legend.spacing.y = unit(0.5, "cm"),
        legend.key.size = unit(1.25, "cm"))+
  labs(x = "NMDS1", y = "NMDS2")+
  scale_fill_manual(name = "Treatment", values = mycols)+
  scale_colour_manual(values = mycols)
